# Supplementary material for: Disparities in Coronavirus Disease 2019 Clinical Outcomes and Vaccination Coverage Among Migrants With Human Immunodeficiency Virus in the PISCIS Cohort: A Population-Based Propensity Score–Matched Analysis
Source: Open Forum Infect Dis. 2024 Jan 5;11(1):ofad693. doi: 10.1093/ofid/ofad693 (PMC10785217; doi:10.1093/ofid/ofad693)
Supplement: ofad693_Supplementary_Data [file ofad693_supplementary_data.zip]

Archive with 2 entries (2 files):
- Supplimentary_PISCIS_Migrants_COVID.docx
- Appendix_PISCIS_Migrants_COVID.docx
